# Supplementary material for: A DNA Adsorption-Based Biosensor for Rapid Detection of Ratoon Stunting Disease in Sugarcane
Source: Biosensors (Basel). 2025 Aug 8;15(8):518. doi: 10.3390/bios15080518 (PMC12385017; doi:10.3390/bios15080518)
Supplement: Supplementary file 1 [file biosensors-15-00518-s001.zip]

Archive with 1 entries (1 files):
- biosensors-3765828-supplementary.pdf
